# Supplementary material for: Autophagy differentially regulates tissue tolerance of distinct target organs in graft-versus-host disease models
Source: J Clin Invest. 2024 Mar 1;134(5):e167369. doi: 10.1172/JCI167369 (PMC10904048; doi:10.1172/JCI167369)
Supplement: Supporting data values [file jci-134-167369-s263.xlsx]

## Sheet: Fig. 1C
Days Post	Syn WT	Syn KO	Allo WT	Allo KO
8				1
8				1
6				1
44			1
12				1
8				1
47			1
29			1
41			1
7				1
36			1
41			1
47	0
47	0
47	0
47	0
47	0
17		0
17		0
17			0
7				1
11				1
17			0
17				0
17			0
17			0
6				1
7				1
9				1
17			0
17			0
7				1
17			0
17			0
10				1

## Sheet: Fig1D
Days	Syn WT	Syn WT	Syn WT	Syn KO	Syn KO	Syn KO	Syn KO	Allo WT	Allo WT	Allo WT	Allo WT	Allo WT	Allo WT	Allo WT	Allo WT	Allo WT	Allo WT	Allo WT	Allo WT	Allo WT	Allo WT	Allo KO	Allo KO	Allo KO	Allo KO	Allo KO	Allo KO	Allo KO	Allo KO	Allo KO	Allo KO	Allo KO	Allo KO	Allo KO	Allo KO
	1	2	3	1	2	3	4	1	2	3	4	5	6	7	8	9	10	11	12	13	14	1	2	3	4	5	6	7	8	9	10	11	12	13	14
0	0	0	0	0	0	0	0	0	0	0	0	0	0	0	0	0	0	0	0	0	0	0	0	0	0	0	0	0	0	0	0	0	0	0	0
7	-18.2	-7.8	0	-9.6	-13.8	-11.6	-3.6	-23.3	-26.3	-25.8	-23.7	-25.1	-18	-14.1	-13.9	-11.7	-20.5	-21.5	-20.4	-8.2	-14.8	-27.8	-21.8	-23	-26.3	-9.5	-30.7	-25.1	-14.4
14	4	-2	3.9	-3.3	-2	4.6	6.8	-6.8	-11.6	-8	-16.8	-7	5.4	-2.7	1.9							-26.2
21	10.2	11	11.9	6.6	8.2	11.1	12.4	-15.8	-12	-7.9	-24.5	-16.9	0	-8.8	-7.6
28	11.7	7.8	12.8	10	10	13.2	9.3	-21	-14.2	-18.7	-26.4	-31	1.2	-14.6	-14.7

## Sheet: Fig. 1E
Days	Syn WT	Syn WT	Syn WT	Syn KO	Syn KO	Syn KO	Syn KO	Allo WT	Allo WT	Allo WT	Allo WT	Allo WT	Allo WT	Allo WT	Allo WT	Allo WT	Allo WT	Allo WT	Allo WT	Allo WT	Allo WT	Allo KO	Allo KO	Allo KO	Allo KO	Allo KO	Allo KO	Allo KO	Allo KO	Allo KO	Allo KO	Allo KO	Allo KO	Allo KO	Allo KO
	1	2	3	1	2	3	4	1	2	3	4	5	6	7	8	9	10	11	12	13	14	1	2	3	4	5	6	7	8	9	10	11	12	13	14
0	0	0	0	0	0	0	0	0	0	0	0	0	0	0	0	0	0	0	0	0	0	0	0	0	0	0	0	0	0	0	0	0	0	0	0
7	0.5	3	1	0.5	1.5	2.5	2	2.5	3.5	3.5	4.5	2	2	1	4	3	6	6	4	4.5	2.5	1.5	4.5	5	2	7	6	4	5
14	1.5	0	0	1	0	0	0	2.5	2.5	2	4	1.5	2.5	4	5.5							5
21	0	0	0	0	0	0	0	2.5	3	3	4.5	2	2.5	3.5	5
28	0	0	0	0	0	0	0	7	3	3	7	3	3.5	3.5	7

## Sheet: Fig.1F
Sm Int	Sm Int
WT	KO
12	22
16	23
11	17
9	17
18
11
12

## Sheet: Fig. 1G
CD4% CD62L	CD4% CD62L	CD4% CD69	CD4% CD69	CD4% FoxP3	CD4% FoxP3	CD8% CD62L	CD8% CD62L	CD8% CD69	CD8% CD69
WT	KO	WT	KO	WT	KO	WT	KO	WT	KO
39.35	31.86	5.78	6.37	1.04	1.8	21.88	11.14	2.18	1.87
27.82	28.33	7.47	5.91	2	0.86	12.76	16.47	0.97	1.66
33.86	31.64	4.35	3.8		6.5	29.97	36.28	1.02	0.42
24.62	14.29	4.22	14.28	1.27	1.68	34.27	14.28	1.85	0

## Sheet: Fig. 1H
IFN-g	IFN-g	TNF-a	TNF-a	IL-6	IL-6
WT	KO	WT	KO	WT	KO
10211	8183	95.49	29.59	115.66	167.21
4430	10555	80.67	88.43	174.55	169.4
0	11113	40.15	78.22	136.07	126.5
0	0	40.34	43.16
0	0	65.15	38.4
	0		38.76
	339		44.36

## Sheet: Fig. 1I
Days Post	Syn WT (con)	Allo WT (con)	Allo Villin-KO (con)	Allo Villin-KO (rapa)
50	0
50	0
51	0
51	0
26		1
5		1
50		1
37		1
51		0
9			1
8			1
35			1
34			1
8			1
8			1
7			1
8			1
7			1
8			1
22				1
8				1
18				1
9				1
11				1
35				1
51				0

## Sheet: Fig. 1J
		SYN	SYN + Rapa	ALLO	ALLO + Rapa
Starting date	Ending date
17-Nov-2023	5-Jan-2024	0
17-Nov-2023	5-Jan-2024	0
17-Nov-2023	5-Jan-2024	0
17-Nov-2023	24-Nov-2023		0
17-Nov-2023	5-Jan-2024		0
17-Nov-2023	5-Jan-2024		0
17-Nov-2023	22-Dec-2023			1
17-Nov-2023	24-Nov-2023			1
17-Nov-2023	24-Nov-2023			1
17-Nov-2023	24-Nov-2023			1
17-Nov-2023	22-Dec-2023			1
17-Nov-2023	6-Dec-2023				1
17-Nov-2023	22-Dec-2023				1
17-Nov-2023	5-Jan-2024				0
17-Nov-2023	24-Nov-2023				1
17-Nov-2023	5-Jan-2024				0
18-Nov-2023	24-Nov-2023			1
18-Nov-2023	1-Dec-2023			1
18-Nov-2023	5-Jan-2024			0
18-Nov-2023	24-Nov-2023			1
18-Nov-2023	24-Nov-2023			1
18-Nov-2023	5-Jan-2024				0
18-Nov-2023	5-Jan-2024				0
18-Nov-2023	5-Jan-2024				0
18-Nov-2023	5-Jan-2024				0
18-Nov-2023	17-Dec-2023				1

## Sheet: Fig. 2A
Days Post	Syn WT	Syn KO	Allo WT	Allo KO
7			1
7			1
28			0
17			1
26			1
13				1
9				1
8				1
9				1
7				1
28	0
28	0
28		0
28		0
28	0
28	0
28		0
28		0
27			0
27			0
27			0
27			0
27			0
8				1
28				0
7				1
7				1
11				1

## Sheet: Fig. 2B
Days	Syn WT	Syn WT	Syn WT	Syn WT	Syn KO	Syn KO	Syn KO	Syn KO	Allo WT	Allo WT	Allo WT	Allo WT	Allo WT	Allo WT	Allo WT	Allo WT	Allo KO	Allo KO	Allo KO	Allo KO	Allo KO	Allo KO	Allo KO	Allo KO
mouse	1	2	3	4	1	2	3	4	1	2	3	4	5	6	7	8	1	2	3	4	5	6	7	8
0	0	0	0	0	0	0	0	0	0	0	0	0	0	0	0	0	0	0	0	0	0	0	0	0
7	-5.7	0.4	-7.5	-7.4	-0.5	-1.5	-12.6	-4.8	-16.7	-17.1	-21.2	-21.2	-21.9	-16.3	-31.3	-17.5	-21.1	-26	-24.8	-21.6	-23.4	-23.2	-29.8	-20.2
14	-1	0.4	-3.6	6.2	2.4	3	-8.4	2.1	-1	-17.9	-8.4	-3.8	-5.2	-3.7	-8.5	-4.8	-12.1
21	8.2	1.7	-5.3	7.8	5.3	6.6	-4.2	2.1	-13.5	-20.4	0	-4.7	-5.8	-10.9	-2.6	0	-14.1
28	10.1	5.6	-0.2	9.9	6.6	5.9	12.8	12.5	-22	-26.3	2.4	0	-5.8	-18.9	-12	0.1
35	10.2	7.5	7.5	10.4	9.2	9.6	12.5	13.7	-24	-10	-4.9	-3.3	-8.1	-22	-15.5	-2.7

[truncated: 36 more sheets: Fig. 2C, Fig. 2D, Fig. 2E, Fig. 2F, Fig. 2G, Fig. 2H, Fig. 3A, Fig. 3B, Fig. 3C, Fig. 3D, Fig. 4A, Fig. 4B, Fig. 4C, Fig, 4D, Fig. 5A, Fig. 5C, Fig. 5G, SFig. 1B, SFig. 1C, SFig. 1D …]
